# Supplementary material for: Resistance to targeted therapies as a multifactorial, gradual adaptation to inhibitor specific selective pressures
Source: Nat Commun. 2020 May 14;11:2393. doi: 10.1038/s41467-020-16212-w (PMC7224215; doi:10.1038/s41467-020-16212-w)
Supplement: Supplementary file 7 — Source Data [file 41467_2020_16212_MOESM7_ESM.zip]

Archive with 10 entries (7 files):
- Raw data for immunoblots/
- Raw data for immunoblots/Raw Data for Fig 4E.zip
- __MACOSX/
- __MACOSX/Raw data for immunoblots/
- __MACOSX/Raw data for immunoblots/._Raw Data for Fig 4E.zip
- Raw data for immunoblots/Raw data for Fig 1F.zip
- __MACOSX/Raw data for immunoblots/._Raw data for Fig 1F.zip
- Raw data for immunoblots/Raw images for Fig4D.zip
- __MACOSX/Raw data for immunoblots/._Raw images for Fig4D.zip
- __MACOSX/._Raw data for immunoblots
